# Supplementary material for: Expanding the adenovirus toolbox: reporter viruses for studying the dynamics of human adenovirus replication
Source: J Virol. 2024 Apr 19;98(5):e00207-24. doi: 10.1128/jvi.00207-24 (PMC11092356; doi:10.1128/jvi.00207-24)
Supplement: File S4 — Plasmid sequence for AdGTV and AdDFEV. [file jvi.00207-24-s0004.txt]

Supplemental File S4: Sequence of plasmid pAd5-B4 encoding AdGTV
>pAd5-B4-EGFP-PEST-2A-V (7444 bp)
gcccctgcagccgaattatattatttttgccaaataatttttaacaaaagctctgaagtcttcttcatttaaattcttag
atgatacttcatctggaaaattgtcccaattagtagcatcacgctgtgagtaagttctaaaccatttttttattgttgta
ttatctctaatcttactactcgatgagttttcggtattatctctatttttaacttggagcaggttccattcattgttttt
ttcatcatagtgaataaaatcaactgctttaacacttgtgcctgaacaccatatccatccggcgtaatacgactcactat
agggagagcggccgccagatcttccggatggctcgagtttttcagcaagatGTTCGAAAGTTGATGTCTTCCATTCTACA
AAATAGTTACAGGACCAAGCGAGCGTGAGAGTCCAGACTTTTTATTTTGATTTTTCCACATGCAACTTGTTTTTAATCAG
TGTCTCTGCGCCTGCAAGGCCACGGATGCAATTCCGGGCACGGCGCCAATCGCCGCGGCGATCAGTGGAATAAGGAGGGG
CAGGATACCGCCGCGCATGCGACGGTGCGACGCGCGCCGCCGCCGGTGGTGCGCACGACGCATGCCGCCCGTCAGGCCGT
GGCCGGCCATGCCCCTCCTACGGTGCATTCTTCCTCGGAATCCCGGCACCGGGAAACGGAGGCGGCAGGTGAGGGCCATA
TCTGCAAGAACCACAAAGACCGGCTTTTAAACGATGCTGGGGTGGTAGCGCGCTGTTGGCAGCACCAGGGTCCTGCCTCC
TTCGCGAGCCACCCTGCGCACGGAAATCGGGGCCAGCACGGGCTGGCGACGGCGACGGCGGCGGCGGGTTCCAGTGGTGG
TTCGGCGTCGGGTAGTTGCTCGTCTTCTGGGGCGGTAGGTGTAGCCACGATAGCCGGGGGTAGGCGCAATGGAAGGATGT
AGGGCATATTCGGGCAGTAGCGCGCTGGCGGCGCCGTACTTCCTCGAAgCGCGCGGGCGCCGGGGGGCTGAAACGCGAAA
CATCCACGGGTCCGTTTGCACCTCCGTAGAGGTCTTGGACGCGGCCGCAGCGACCGCCTGCACCGCGGCATCCGCCACCG
CTGAGGCAACCGGGGACGTTTGTGTCTCCATGCCCTCTGTGGCGGTGGCAATACTGGTGCTACTGGTAGTGGGTATCTGA
ACGTCCACGGTCTGCACGCCCAGTCCCGGCGCCACCTGCTTGATTGGCCGCACGCGGACCTCGGGCTCCAGCCCAGGTTC
CACGGTCATTTTTTCCAAGACATCTTCCAGTCGCTGGCGCTTGGGTACCATCAGCTGCACGGTGGGTGCCAAGTCACCAG
ACTCGCGCTTTAGGCCGCGCTTTTCTTCGGACGGTGCAAGCGCGGGCAGCACCTGCTGCAGTGTTACGGGCTTTAGGCTA
GGTGTTGGGTTGCCCTCGTCCAGCGGCAACGCCAGCATGTCCTTATGCCGCTTTCCGTAGGCAAACTCCCCGAGGCGCTC
GTTGGCCTGCTCAAGCAGGTCCTCGTCGCCGTACACCTCATCATACACGCGCTTGTAGGTGCGGGTGGAGCGCTCACCGG
GCGTAAAGACTACGGTGGTGCCGGGTCGCAAAACACGTTTTACGCGTCGACCTTTCCACTGTACCCGTCGCCTGGGCGCG
GTAGCGTGCAGCAGTTCCACCTCGTCGTCAAGTTCATCATCATCATCTTTCTTTTTCTTTTTGACCCGCTTTAGCTTTCG
GGGCTTGTAATCCTGCTCTTCCTTCTTCGGGGGGCCATAGATCTCCGGCGCGATGACCTGGAGCATCTCTTCTTTGATTT
TGCGCTTGGACATTGCGGCCGCAGGTCCTGGGTTCTCCTCCACGTCGCCGGCCTGCTTCAGCAGGCTGAAGTTGGTTGCG
CCGGCCGCGACGTTGATGCGAGCTGAAGCACAAGCGGCTGGGTGCCGGTCCATACCGCTTTCTTGTGCGCAGGACATAGG
CAATGTACCGGCGGCTTGCTCTTCAACCTCAGGCGGAAAGCCGTGAGACTTGTACAGCTCGTCCATGCCGAGAGTGATCC
CGGCGGCGGTCACGAACTCCAGCAGGACCATGTGATCGCGCTTCTCGTTGGGGTCTTTGCTCAGGGCGGACTGGGTGCTC
AGGTAGTGGTTGTCGGGCAGCAGCACGGGGCCGTCGCCGATGGGGGTGTTCTGCTGGTAGTGGTCGGCGAGCTGCACGCT
GCCGTCCTCGATGTTGTGGCGGATCTTGAAGTTCACCTTGATGCCGTTCTTCTGCTTGTCGGCCATGATATAGACGTTGT
GGCTGTTGTAGTTGTACTCCAGCTTGTGCCCCAGGATGTTGCCGTCCTCCTTGAAGTCGATGCCCTTCAGCTCGATGCGG
TTCACCAGGGTGTCGCCCTCGAACTTCACCTCGGCGCGGGTCTTGTAGTTGCCGTCGTCCTTGAAGAAGATGGTGCGCTC
CTGGACGTAGCCTTCGGGCATGGCGGACTTGAAGAAGTCGTGCTGCTTCATGTGGTCGGGGTAGCGGCTGAAGCACTGCA
CGCCGTAGGTCAGGGTGGTCACGAGGGTGGGCCAGGGCACGGGCAGCTTGCCGGTGGTGCAGATGAACTTCAGGGTCAGC
TTGCCGTAGGTGGCATCGCCCTCGCCCTCGCCGGACACGCTGAACTTGTGGCCGTTTACGTCGCCGTCCAGCTCGACCAG
GATGGGCACCACCCCGGTGAACAGCTCCTCGCCCTTGCTCACCATAGCTTCGTTGCGCGCCGCCGCCGCTGGATACATAC
AACAGTACGAGTCTAAGTAGTTTTTTCTTGCAATCTAGTTGCGCGGGGGGCGGGTGCGCACGGGCACGCGCAGGCCGCTA
ACCGAGTCGCGCACCCAATACACGTTGCCCCTGCGACCCTGAGTCATAGCACTAATGGCCGCGGCTGCTGCGGCGGCCGC
TCGTCGCCTGGACCTGGGGGGCACAGTGACAATACCCGCGGCCAGCCTTCGAGCGGCCCGCATGGCCGCCCGTCGGCCGG
TGCGACGTGCGCGGTTAAGCAGGGCCGCCGCCGCGCGTTGGGCGGCAGTGCCGGGTCGGCGGCGGTGGCGACGTGCTACG
CGCCTCCGCCGTCTCTTCATTTTAGCATAGCGCCGGGCTCCGCGCACCACGGTCTGAATGGCCGCGTCCACTGTGGACAC
TGGTGGCGGCGTGGGCGTGTAGTTGCGCGCCTCCTCCACCACCGCGTCGATGGCGTCATCGACGGTGGTGCGCCCAGTGC
GGCCGCGTTTGTGCGCGCCCCAGGGCGCGCGGTAGTGCCCGCGCACGCGCACTGGGTGTTGGTCGGAGCGCTTCTTGGCC
CCGCCAAACATCTTGCTTGGGAAGCGCAGGCCCCAGCCTGTGTTATTGCTGGGCGATATAAGGATGGACATGCTTGCTCA
AAAAGTGCGGCTCGATAGGACGCGCGGCGAGACTATGCCCAGGGCCTTGTAAACGTAGGGGCAGGTGCGGCGTCTGGCGT
CAGTAATGGTCACTCGCTGGACTCCTCCGATGCTGTTGCGCAGCGGTAGCGTCCCGTGATCTGTGAGAGCAGGAACGTTT
TCACTGACGGTGGTGATGGTGGGGGCTGGCGGGCGCGCCAAAATCTGGTTCTCGGGAAAGCGATTGAACACGTGGGTCAG
AGAGGTAAACTGGCGGATGAGTTGGGAGTAGACGGCCTGGTCGTTGTAGAAGCTCTTGGAGTGCACGGGCAACAGCTCGG
CGCCCACCACCGGAAAGTTGCTGATCTGGCGCGTGGAGCGGAAGGTCACGGGGTCTTGCATCATGTCTGGCAACGACCAG
TAGACCTGCTCCGAGCCGCAGGTTACGTCAGGAGTGCAAAGCAGGGTCCATGAGCGGATTCCGGTCTGAGGGTCGCCGTA
GTTGTATGCAAGGTACCAGCTGCGGTACTGGGTGAAGGTGCTGTCATTGCTTATTAGGTTGTAACTGCGTTTCTTGCTGT
CCTCTGTCAGGGGTTTGATCACCGGTTTCTTCTGAGGCTTCTCGACCTCGGGTTGCGCAGCGGGGGCGGCAGCTTCGGCC
GCTGCTTCGGCCTCAGCGCGCTTCTCCTCAGCCCGTGTGGCAAAGGTGTCGCCGCGAATGGCATGATCGTTCATGTCCTC
CACCGGCTGCATTGCCGCGGCTGCCGCGTTGGAGTTCTCTTCCGCGCCGCTGCCACTGCTGTTGCTGCCGCCTGCGCCAC
CCCCGCCCTGTTCGGTGTCATCTTTCAAGCTCGCCTGGTAGGCGTCCACATCCAACAGTGCGGGAATGTTACCACCCTCC
AGATCATCGTAGGTGATCCTAAAGCCCTCCTGGAAGGGTTGCCGCTTGCGGATGCCCAACAAGTTGCTCAGGCGGCTGTG
GGTGAAGTCCACCCCGCATCCTGGCAGCAAAATGATGTCTGGATGGAAGGCTTCGTTTGTATATACCCCAGGCATGACAA
GACCAGTGACGGGGTCAAACCCCAGTCTGAAGTTGCGGGTGTCAAACTTTACCCCGATGTCGCTTTCCAGAACCCCGTTC
TGTCTGCCCACTTTCAAGTAGTGCTCCACGATCGCGTTGTTCATAAGGTCTATGGTCATGGTCTCGGAGTAGTTGCCCTC
GGGCAGCGTGAACTCCACCCACTCGTATTTCAGCTCCACCTGATTGTCCTTAGTAGGCAAGCGCGACACCATCACCCGCG
CCTTAAACTTATTGGTAAACATGAACTCGTTCACATTTGGCATGTTGGTATGCAGGATGGTTTTCAGGTCGCCGCCCCAG
TGCGACCGGTCGTCAAGATTGATGGTCTGTGTGCTTCGAAGatctttctagaagatctcctacaatattctcagctgcca
tggaaaatcgatgttcttcttttattctctcaagattttcaggctgtatattaaaacttatattaagaactatgctaacc
acctcatcaggaaccgttgtaggtggcgtgggttttcttggcaatcgactctcatgaaaactacgagctaaatattcaat
atgttcctcttgaccaactttattctgcattttttttgaacgaggtttagagcaagcttcaggaaactgagacaggaatt
ttattaaaaatttaaattttgaagaaagttcagggttaatagcatccattttttgctttgcaagttcctcagcattctta
acaaaagacgtctcttttgacatgtttaaagtttaaacctcctgtgtgaaattattatccgctcataattccacacatta
tacgagccggaagcataaagtgtaaagcctggggtgcctaatgagtgagctaactcacattaattgcgttgcgctcactg
ccaattgctttccagtcgggaaacctgtcgtgccagctgcattaatgaatcggccaacgcgcggggagaggcggtttgcg
tattgggcgctcttccgcttcctcgctcactgactcgctgcgctcggtcgttcggctgcggcgagcggtatcagctcact
caaaggcggtaatacggttatccacagaatcaggggataacgcaggaaagaacatgtgagcaaaaggccagcaaaaggcc
aggaaccgtaaaaaggccgcgttgctggcgtttttccataggctccgcccccctgacgagcatcacaaaaatcgacgctc
aagtcagaggtggcgaaacccgacaggactataaagataccaggcgtttccccctggaagctccctcgtgcgctctcctg
ttccgaccctgccgcttaccggatacctgtccgcctttctcccttcgggaagcgtggcgctttctcatagctcacgctgt
aggtatctcagttcggtgtaggtcgttcgctccaagctgggctgtgtgcacgaaccccccgttcagcccgaccgctgcgc
cttatccggtaactatcgtcttgagtccaacccggtaagacacgacttatcgccactggcagcagccactggtaacagga
ttagcagagcgaggtatgtaggcggtgctacagagttcttgaagtggtggcctaactacggctacactagaaggacagta
tttggtatctgcgctctgctgaagccagttaccttcggaaaaagagttggtagctcttgatccggcaaacaaaccaccgc
tggtagcggtggtttttttgtttgcaagcagcagattacgcgcagaaaaaaaggatctcaagaagatcctttgatctttt
ctacggggtctgacgctcagtggaacgaaaactcacgttaagggattttggtcatgagattatcaaaaaggatcttcacc
tagatccttttaaattaaaaatgaagttttaaatcaatctaaagtatatatgagtaaacttggtctgacagttaccaatg
cttaatcagtgaggcacctatctcagcgatctgtctatttcgttcatccatagttgcctgactccccgtcgtgtagataa
ctacgatacgggagggcttaccatctggccccagtgctgcaatgataccgcgagacccacgctcaccggctccagattta
tcagcaataaaccagccagccggaagggccgagcgcagaagtggtcctgcaactttatccgcctccatccagtctattaa
ttgttgccgggaagctagagtaagtagttcgccagttaatagtttgcgcaacgttgttgccattgctacaggcatcgtgg
tgtcacgctcgtcgtttggtatggcttcattcagctccggttcccaacgatcaaggcgagttacatgatcccccatgttg
tgcaaaaaagcggttagctccttcggtcctccgatcgttgtcagaagtaagttggccgcagtgttatcactcatggttat
ggcagcactgcataattctcttactgtcatgccatccgtaagatgcttttctgtgactggtgagtactcaaccaagtcat
tctgagaatagtgtatgcggcgaccgagttgctcttgcccggcgtcaatacgggataataccgcgccacatagcagaact
ttaaaagtgctcatcattggaaaacgttcttcggggcgaaaactctcaaggatcttaccgctgttgagatccagttcgat
gtaacccactcgtgcacccaactgatcttcagcatcttttactttcaccagcgtttctgggtgagcaaaaacaggaaggc
aaaatgccgcaaaaaagggaataagggcgacacggaaatgttgaatactcatactcttcctttttcaatattattgaagc
atttatcagggttattgtctcatgagcggatacatatttgaatgtatttagaaaaataaacaaataggggttccgcgcac
atttccccgaaaagtgccacctgacgtctaagaaaccattattatcatgacattaacctataaaaataggcgtatcacga
ggcc
