# Supplementary material for: Expanding the adenovirus toolbox: reporter viruses for studying the dynamics of human adenovirus replication
Source: J Virol. 2024 Apr 19;98(5):e00207-24. doi: 10.1128/jvi.00207-24 (PMC11092356; doi:10.1128/jvi.00207-24)
Supplement: File S5 — Plasmid sequence for AdCTV. [file jvi.00207-24-s0005.txt]

Supplemental File S5: Sequence of plasmid pAd5-B4 encoding AdCTV
>pAd5-B4-mCherry-PEST-2A-V (7435 bp)
gcccctgcagccgaattatattatttttgccaaataatttttaacaaaagctctgaagtcttcttcatttaaattcttag
atgatacttcatctggaaaattgtcccaattagtagcatcacgctgtgagtaagttctaaaccatttttttattgttgta
ttatctctaatcttactactcgatgagttttcggtattatctctatttttaacttggagcaggttccattcattgttttt
ttcatcatagtgaataaaatcaactgctttaacacttgtgcctgaacaccatatccatccggcgtaatacgactcactat
agggagagcggccgccagatcttccggatggctcgagtttttcagcaagatGTTCGAAAGTTGATGTCTTCCATTCTACA
AAATAGTTACAGGACCAAGCGAGCGTGAGAGTCCAGACTTTTTATTTTGATTTTTCCACATGCAACTTGTTTTTAATCAG
TGTCTCTGCGCCTGCAAGGCCACGGATGCAATTCCGGGCACGGCGCCAATCGCCGCGGCGATCAGTGGAATAAGGAGGGG
CAGGATACCGCCGCGCATGCGACGGTGCGACGCGCGCCGCCGCCGGTGGTGCGCACGACGCATGCCGCCCGTCAGGCCGT
GGCCGGCCATGCCCCTCCTACGGTGCATTCTTCCTCGGAATCCCGGCACCGGGAAACGGAGGCGGCAGGTGAGGGCCATA
TCTGCAAGAACCACAAAGACCGGCTTTTAAACGATGCTGGGGTGGTAGCGCGCTGTTGGCAGCACCAGGGTCCTGCCTCC
TTCGCGAGCCACCCTGCGCACGGAAATCGGGGCCAGCACGGGCTGGCGACGGCGACGGCGGCGGCGGGTTCCAGTGGTGG
TTCGGCGTCGGGTAGTTGCTCGTCTTCTGGGGCGGTAGGTGTAGCCACGATAGCCGGGGGTAGGCGCAATGGAAGGATGT
AGGGCATATTCGGGCAGTAGCGCGCTGGCGGCGCCGTACTTCCTCGAAgCGCGCGGGCGCCGGGGGGCTGAAACGCGAAA
CATCCACGGGTCCGTTTGCACCTCCGTAGAGGTCTTGGACGCGGCCGCAGCGACCGCCTGCACCGCGGCATCCGCCACCG
CTGAGGCAACCGGGGACGTTTGTGTCTCCATGCCCTCTGTGGCGGTGGCAATACTGGTGCTACTGGTAGTGGGTATCTGA
ACGTCCACGGTCTGCACGCCCAGTCCCGGCGCCACCTGCTTGATTGGCCGCACGCGGACCTCGGGCTCCAGCCCAGGTTC
CACGGTCATTTTTTCCAAGACATCTTCCAGTCGCTGGCGCTTGGGTACCATCAGCTGCACGGTGGGTGCCAAGTCACCAG
ACTCGCGCTTTAGGCCGCGCTTTTCTTCGGACGGTGCAAGCGCGGGCAGCACCTGCTGCAGTGTTACGGGCTTTAGGCTA
GGTGTTGGGTTGCCCTCGTCCAGCGGCAACGCCAGCATGTCCTTATGCCGCTTTCCGTAGGCAAACTCCCCGAGGCGCTC
GTTGGCCTGCTCAAGCAGGTCCTCGTCGCCGTACACCTCATCATACACGCGCTTGTAGGTGCGGGTGGAGCGCTCACCGG
GCGTAAAGACTACGGTGGTGCCGGGTCGCAAAACACGTTTTACGCGTCGACCTTTCCACTGTACCCGTCGCCTGGGCGCG
GTAGCGTGCAGCAGTTCCACCTCGTCGTCAAGTTCATCATCATCATCTTTCTTTTTCTTTTTGACCCGCTTTAGCTTTCG
GGGCTTGTAATCCTGCTCTTCCTTCTTCGGGGGGCCATAGATCTCCGGCGCGATGACCTGGAGCATCTCTTCTTTGATTT
TGCGCTTGGACATTGCGGCCGCAGGTCCTGGGTTCTCCTCCACGTCGCCGGCCTGCTTCAGCAGGCTGAAGTTGGTTGCG
CCGGCCGCGACGTTGATGCGAGCTGAAGCACAAGCGGCTGGGTGCCGGTCCATACCGCTTTCTTGTGCGCAGGACATAGG
CAATGTACCGGCGGCTTGCTCTTCAACCTCAGGCGGAAAGCCGTGAGACTTGTACAGCTCGTCCATGCCGCCGGTGGAGT
GGCGGCCCTCGGCGCGTTCGTACTGTTCCACGATGGTGTAGTCCTCGTTGTGGGAGGTGATGTCCAACTTGATGTTGACG
TTGTAGGCGCCGGGCAGCTGCACGGGCTTCTTGGCCTTGTAGGTGGTCTTGACCTCAGCGTCGTAGTGGCCGCCGTCCTT
CAGCTTCAGCCTCTGCTTGATCTCGCCCTTCAGGGCGCCGTCCTCGGGGTACATCCGCTCGGAGGAGGCCTCCCAGCCCA
TGGTCTTCTTCTGCATTACGGGGCCGTCGGAGGGGAAGTTGGTGCCGCGCAGCTTCACCTTGTAGATGAACTCGCCGTCC
TGCAGGGAGGAGTCCTGGGTCACGGTCACCACGCCGCCGTCCTCGAAGTTCATCACGCGCTCCCACTTGAAGCCCTCGGG
GAAGGACAGCTTCAAGTAGTCGGGGATGTCGGCGGGGTGCTTCACGTAGGCCTTGGAGCCGTACATGAACTGAGGGGACA
GGATGTCCCAGGCGAAGGGCAGGGGGCCACCCTTGGTCACCTTCAGCTTGGCGGTCTGGGTGCCCTCGTAGGGGCGGCCC
TCGCCCTCGCCCTCGATCTCGAACTCGTGGCCGTTCACGGAGCCCTCCATGTGCACCTTGAAGCGCATGAACTCCTTGAT
GATGGCCATGTTATCCTCCTCGCCCTTGCTCACCATAGCTTCGTTGCGCGCCGCCGCCGCTGGATACATACAACAGTACG
AGTCTAAGTAGTTTTTTCTTGCAATCTAGTTGCGCGGGGGGCGGGTGCGCACGGGCACGCGCAGGCCGCTAACCGAGTCG
CGCACCCAATACACGTTGCCCCTGCGACCCTGAGTCATAGCACTAATGGCCGCGGCTGCTGCGGCGGCCGCTCGTCGCCT
GGACCTGGGGGGCACAGTGACAATACCCGCGGCCAGCCTTCGAGCGGCCCGCATGGCCGCCCGTCGGCCGGTGCGACGTG
CGCGGTTAAGCAGGGCCGCCGCCGCGCGTTGGGCGGCAGTGCCGGGTCGGCGGCGGTGGCGACGTGCTACGCGCCTCCGC
CGTCTCTTCATTTTAGCATAGCGCCGGGCTCCGCGCACCACGGTCTGAATGGCCGCGTCCACTGTGGACACTGGTGGCGG
CGTGGGCGTGTAGTTGCGCGCCTCCTCCACCACCGCGTCGATGGCGTCATCGACGGTGGTGCGCCCAGTGCGGCCGCGTT
TGTGCGCGCCCCAGGGCGCGCGGTAGTGCCCGCGCACGCGCACTGGGTGTTGGTCGGAGCGCTTCTTGGCCCCGCCAAAC
ATCTTGCTTGGGAAGCGCAGGCCCCAGCCTGTGTTATTGCTGGGCGATATAAGGATGGACATGCTTGCTCAAAAAGTGCG
GCTCGATAGGACGCGCGGCGAGACTATGCCCAGGGCCTTGTAAACGTAGGGGCAGGTGCGGCGTCTGGCGTCAGTAATGG
TCACTCGCTGGACTCCTCCGATGCTGTTGCGCAGCGGTAGCGTCCCGTGATCTGTGAGAGCAGGAACGTTTTCACTGACG
GTGGTGATGGTGGGGGCTGGCGGGCGCGCCAAAATCTGGTTCTCGGGAAAGCGATTGAACACGTGGGTCAGAGAGGTAAA
CTGGCGGATGAGTTGGGAGTAGACGGCCTGGTCGTTGTAGAAGCTCTTGGAGTGCACGGGCAACAGCTCGGCGCCCACCA
CCGGAAAGTTGCTGATCTGGCGCGTGGAGCGGAAGGTCACGGGGTCTTGCATCATGTCTGGCAACGACCAGTAGACCTGC
TCCGAGCCGCAGGTTACGTCAGGAGTGCAAAGCAGGGTCCATGAGCGGATTCCGGTCTGAGGGTCGCCGTAGTTGTATGC
AAGGTACCAGCTGCGGTACTGGGTGAAGGTGCTGTCATTGCTTATTAGGTTGTAACTGCGTTTCTTGCTGTCCTCTGTCA
GGGGTTTGATCACCGGTTTCTTCTGAGGCTTCTCGACCTCGGGTTGCGCAGCGGGGGCGGCAGCTTCGGCCGCTGCTTCG
GCCTCAGCGCGCTTCTCCTCAGCCCGTGTGGCAAAGGTGTCGCCGCGAATGGCATGATCGTTCATGTCCTCCACCGGCTG
CATTGCCGCGGCTGCCGCGTTGGAGTTCTCTTCCGCGCCGCTGCCACTGCTGTTGCTGCCGCCTGCGCCACCCCCGCCCT
GTTCGGTGTCATCTTTCAAGCTCGCCTGGTAGGCGTCCACATCCAACAGTGCGGGAATGTTACCACCCTCCAGATCATCG
TAGGTGATCCTAAAGCCCTCCTGGAAGGGTTGCCGCTTGCGGATGCCCAACAAGTTGCTCAGGCGGCTGTGGGTGAAGTC
CACCCCGCATCCTGGCAGCAAAATGATGTCTGGATGGAAGGCTTCGTTTGTATATACCCCAGGCATGACAAGACCAGTGA
CGGGGTCAAACCCCAGTCTGAAGTTGCGGGTGTCAAACTTTACCCCGATGTCGCTTTCCAGAACCCCGTTCTGTCTGCCC
ACTTTCAAGTAGTGCTCCACGATCGCGTTGTTCATAAGGTCTATGGTCATGGTCTCGGAGTAGTTGCCCTCGGGCAGCGT
GAACTCCACCCACTCGTATTTCAGCTCCACCTGATTGTCCTTAGTAGGCAAGCGCGACACCATCACCCGCGCCTTAAACT
TATTGGTAAACATGAACTCGTTCACATTTGGCATGTTGGTATGCAGGATGGTTTTCAGGTCGCCGCCCCAGTGCGACCGG
TCGTCAAGATTGATGGTCTGTGTGCTTCGAAGatctttctagaagatctcctacaatattctcagctgccatggaaaatc
gatgttcttcttttattctctcaagattttcaggctgtatattaaaacttatattaagaactatgctaaccacctcatca
ggaaccgttgtaggtggcgtgggttttcttggcaatcgactctcatgaaaactacgagctaaatattcaatatgttcctc
ttgaccaactttattctgcattttttttgaacgaggtttagagcaagcttcaggaaactgagacaggaattttattaaaa
atttaaattttgaagaaagttcagggttaatagcatccattttttgctttgcaagttcctcagcattcttaacaaaagac
gtctcttttgacatgtttaaagtttaaacctcctgtgtgaaattattatccgctcataattccacacattatacgagccg
gaagcataaagtgtaaagcctggggtgcctaatgagtgagctaactcacattaattgcgttgcgctcactgccaattgct
ttccagtcgggaaacctgtcgtgccagctgcattaatgaatcggccaacgcgcggggagaggcggtttgcgtattgggcg
ctcttccgcttcctcgctcactgactcgctgcgctcggtcgttcggctgcggcgagcggtatcagctcactcaaaggcgg
taatacggttatccacagaatcaggggataacgcaggaaagaacatgtgagcaaaaggccagcaaaaggccaggaaccgt
aaaaaggccgcgttgctggcgtttttccataggctccgcccccctgacgagcatcacaaaaatcgacgctcaagtcagag
gtggcgaaacccgacaggactataaagataccaggcgtttccccctggaagctccctcgtgcgctctcctgttccgaccc
tgccgcttaccggatacctgtccgcctttctcccttcgggaagcgtggcgctttctcatagctcacgctgtaggtatctc
agttcggtgtaggtcgttcgctccaagctgggctgtgtgcacgaaccccccgttcagcccgaccgctgcgccttatccgg
taactatcgtcttgagtccaacccggtaagacacgacttatcgccactggcagcagccactggtaacaggattagcagag
cgaggtatgtaggcggtgctacagagttcttgaagtggtggcctaactacggctacactagaaggacagtatttggtatc
tgcgctctgctgaagccagttaccttcggaaaaagagttggtagctcttgatccggcaaacaaaccaccgctggtagcgg
tggtttttttgtttgcaagcagcagattacgcgcagaaaaaaaggatctcaagaagatcctttgatcttttctacggggt
ctgacgctcagtggaacgaaaactcacgttaagggattttggtcatgagattatcaaaaaggatcttcacctagatcctt
ttaaattaaaaatgaagttttaaatcaatctaaagtatatatgagtaaacttggtctgacagttaccaatgcttaatcag
tgaggcacctatctcagcgatctgtctatttcgttcatccatagttgcctgactccccgtcgtgtagataactacgatac
gggagggcttaccatctggccccagtgctgcaatgataccgcgagacccacgctcaccggctccagatttatcagcaata
aaccagccagccggaagggccgagcgcagaagtggtcctgcaactttatccgcctccatccagtctattaattgttgccg
ggaagctagagtaagtagttcgccagttaatagtttgcgcaacgttgttgccattgctacaggcatcgtggtgtcacgct
cgtcgtttggtatggcttcattcagctccggttcccaacgatcaaggcgagttacatgatcccccatgttgtgcaaaaaa
gcggttagctccttcggtcctccgatcgttgtcagaagtaagttggccgcagtgttatcactcatggttatggcagcact
gcataattctcttactgtcatgccatccgtaagatgcttttctgtgactggtgagtactcaaccaagtcattctgagaat
agtgtatgcggcgaccgagttgctcttgcccggcgtcaatacgggataataccgcgccacatagcagaactttaaaagtg
ctcatcattggaaaacgttcttcggggcgaaaactctcaaggatcttaccgctgttgagatccagttcgatgtaacccac
tcgtgcacccaactgatcttcagcatcttttactttcaccagcgtttctgggtgagcaaaaacaggaaggcaaaatgccg
caaaaaagggaataagggcgacacggaaatgttgaatactcatactcttcctttttcaatattattgaagcatttatcag
ggttattgtctcatgagcggatacatatttgaatgtatttagaaaaataaacaaataggggttccgcgcacatttccccg
aaaagtgccacctgacgtctaagaaaccattattatcatgacattaacctataaaaataggcgtatcacgaggcc
