# Supplementary material for: Expanding the adenovirus toolbox: reporter viruses for studying the dynamics of human adenovirus replication
Source: J Virol. 2024 Apr 19;98(5):e00207-24. doi: 10.1128/jvi.00207-24 (PMC11092356; doi:10.1128/jvi.00207-24)
Supplement: File S6 — Plasmid sequence for AdNTV. [file jvi.00207-24-s0006.txt]

Supplemental File S6: Sequence of plasmid pAd5-B4 encoding AdNTV
>pAd5-B4-Nluc-2A-V (7120 bp)
gcccctgcagccgaattatattatttttgccaaataatttttaacaaaagctctgaagtcttcttcatttaaattcttag
atgatacttcatctggaaaattgtcccaattagtagcatcacgctgtgagtaagttctaaaccatttttttattgttgta
ttatctctaatcttactactcgatgagttttcggtattatctctatttttaacttggagcaggttccattcattgttttt
ttcatcatagtgaataaaatcaactgctttaacacttgtgcctgaacaccatatccatccggcgtaatacgactcactat
agggagagcggccgccagatcttccggatggctcgagtttttcagcaagatGTTCGAAAGTTGATGTCTTCCATTCTACA
AAATAGTTACAGGACCAAGCGAGCGTGAGAGTCCAGACTTTTTATTTTGATTTTTCCACATGCAACTTGTTTTTAATCAG
TGTCTCTGCGCCTGCAAGGCCACGGATGCAATTCCGGGCACGGCGCCAATCGCCGCGGCGATCAGTGGAATAAGGAGGGG
CAGGATACCGCCGCGCATGCGACGGTGCGACGCGCGCCGCCGCCGGTGGTGCGCACGACGCATGCCGCCCGTCAGGCCGT
GGCCGGCCATGCCCCTCCTACGGTGCATTCTTCCTCGGAATCCCGGCACCGGGAAACGGAGGCGGCAGGTGAGGGCCATA
TCTGCAAGAACCACAAAGACCGGCTTTTAAACGATGCTGGGGTGGTAGCGCGCTGTTGGCAGCACCAGGGTCCTGCCTCC
TTCGCGAGCCACCCTGCGCACGGAAATCGGGGCCAGCACGGGCTGGCGACGGCGACGGCGGCGGCGGGTTCCAGTGGTGG
TTCGGCGTCGGGTAGTTGCTCGTCTTCTGGGGCGGTAGGTGTAGCCACGATAGCCGGGGGTAGGCGCAATGGAAGGATGT
AGGGCATATTCGGGCAGTAGCGCGCTGGCGGCGCCGTACTTCCTCGAAgCGCGCGGGCGCCGGGGGGCTGAAACGCGAAA
CATCCACGGGTCCGTTTGCACCTCCGTAGAGGTCTTGGACGCGGCCGCAGCGACCGCCTGCACCGCGGCATCCGCCACCG
CTGAGGCAACCGGGGACGTTTGTGTCTCCATGCCCTCTGTGGCGGTGGCAATACTGGTGCTACTGGTAGTGGGTATCTGA
ACGTCCACGGTCTGCACGCCCAGTCCCGGCGCCACCTGCTTGATTGGCCGCACGCGGACCTCGGGCTCCAGCCCAGGTTC
CACGGTCATTTTTTCCAAGACATCTTCCAGTCGCTGGCGCTTGGGTACCATCAGCTGCACGGTGGGTGCCAAGTCACCAG
ACTCGCGCTTTAGGCCGCGCTTTTCTTCGGACGGTGCAAGCGCGGGCAGCACCTGCTGCAGTGTTACGGGCTTTAGGCTA
GGTGTTGGGTTGCCCTCGTCCAGCGGCAACGCCAGCATGTCCTTATGCCGCTTTCCGTAGGCAAACTCCCCGAGGCGCTC
GTTGGCCTGCTCAAGCAGGTCCTCGTCGCCGTACACCTCATCATACACGCGCTTGTAGGTGCGGGTGGAGCGCTCACCGG
GCGTAAAGACTACGGTGGTGCCGGGTCGCAAAACACGTTTTACGCGTCGACCTTTCCACTGTACCCGTCGCCTGGGCGCG
GTAGCGTGCAGCAGTTCCACCTCGTCGTCAAGTTCATCATCATCATCTTTCTTTTTCTTTTTGACCCGCTTTAGCTTTCG
GGGCTTGTAATCCTGCTCTTCCTTCTTCGGGGGGCCATAGATCTCCGGCGCGATGACCTGGAGCATCTCTTCTTTGATTT
TGCGCTTGGACATTGCGGCCGCAGGTCCTGGGTTCTCCTCCACGTCGCCGGCCTGCTTCAGCAGGCTGAAGTTGGTTGCG
CCGGCCGCCGCCAGAATGCGTTCGCACAGCCGCCAGCCGGTCACTCCGTTGATGGTTACTCGGAACAGCAGGGAGCCGTC
GGGGTTGATCAGGCGCTCGTCGATAATTTTGTTGCCGTTCCACAGGGTCCCTGTTACAGTGATCTTTTTGCCGTCGAACA
CGGCGATGCCTTCATACGGCCGTCCGAAATAGTCGATCATGTTCGGCGTAACCCCGTCGATTACCAGTGTGCCATAGTGC
AGGATCACCTTAAAGTGATGATCATCCACAGGGTACACCACCTTAAAAATTTTTTCGATCTGGCCCATTTGGTCGCCGCT
CAGACCTTCATACGGGATGATGACATGGATGTCGATCTTCAGCCCATTTTCACCGCTCAGGACAATCCTTTGGATCGGAG
TTACGGACACCCCGAGATTCTGAAACAAACTGGACACACCTCCCTGTTCAAGGACTTGGTCCAGGTTGTAGCCGGCTGTC
TGTCGCCAGTCCCCAACGAAATCTTCGAGTGTGAAGACCATAGCTTCGTTGCGCGCCGCCGCCGCTGGATACATACAACA
GTACGAGTCTAAGTAGTTTTTTCTTGCAATCTAGTTGCGCGGGGGGCGGGTGCGCACGGGCACGCGCAGGCCGCTAACCG
AGTCGCGCACCCAATACACGTTGCCCCTGCGACCCTGAGTCATAGCACTAATGGCCGCGGCTGCTGCGGCGGCCGCTCGT
CGCCTGGACCTGGGGGGCACAGTGACAATACCCGCGGCCAGCCTTCGAGCGGCCCGCATGGCCGCCCGTCGGCCGGTGCG
ACGTGCGCGGTTAAGCAGGGCCGCCGCCGCGCGTTGGGCGGCAGTGCCGGGTCGGCGGCGGTGGCGACGTGCTACGCGCC
TCCGCCGTCTCTTCATTTTAGCATAGCGCCGGGCTCCGCGCACCACGGTCTGAATGGCCGCGTCCACTGTGGACACTGGT
GGCGGCGTGGGCGTGTAGTTGCGCGCCTCCTCCACCACCGCGTCGATGGCGTCATCGACGGTGGTGCGCCCAGTGCGGCC
GCGTTTGTGCGCGCCCCAGGGCGCGCGGTAGTGCCCGCGCACGCGCACTGGGTGTTGGTCGGAGCGCTTCTTGGCCCCGC
CAAACATCTTGCTTGGGAAGCGCAGGCCCCAGCCTGTGTTATTGCTGGGCGATATAAGGATGGACATGCTTGCTCAAAAA
GTGCGGCTCGATAGGACGCGCGGCGAGACTATGCCCAGGGCCTTGTAAACGTAGGGGCAGGTGCGGCGTCTGGCGTCAGT
AATGGTCACTCGCTGGACTCCTCCGATGCTGTTGCGCAGCGGTAGCGTCCCGTGATCTGTGAGAGCAGGAACGTTTTCAC
TGACGGTGGTGATGGTGGGGGCTGGCGGGCGCGCCAAAATCTGGTTCTCGGGAAAGCGATTGAACACGTGGGTCAGAGAG
GTAAACTGGCGGATGAGTTGGGAGTAGACGGCCTGGTCGTTGTAGAAGCTCTTGGAGTGCACGGGCAACAGCTCGGCGCC
CACCACCGGAAAGTTGCTGATCTGGCGCGTGGAGCGGAAGGTCACGGGGTCTTGCATCATGTCTGGCAACGACCAGTAGA
CCTGCTCCGAGCCGCAGGTTACGTCAGGAGTGCAAAGCAGGGTCCATGAGCGGATTCCGGTCTGAGGGTCGCCGTAGTTG
TATGCAAGGTACCAGCTGCGGTACTGGGTGAAGGTGCTGTCATTGCTTATTAGGTTGTAACTGCGTTTCTTGCTGTCCTC
TGTCAGGGGTTTGATCACCGGTTTCTTCTGAGGCTTCTCGACCTCGGGTTGCGCAGCGGGGGCGGCAGCTTCGGCCGCTG
CTTCGGCCTCAGCGCGCTTCTCCTCAGCCCGTGTGGCAAAGGTGTCGCCGCGAATGGCATGATCGTTCATGTCCTCCACC
GGCTGCATTGCCGCGGCTGCCGCGTTGGAGTTCTCTTCCGCGCCGCTGCCACTGCTGTTGCTGCCGCCTGCGCCACCCCC
GCCCTGTTCGGTGTCATCTTTCAAGCTCGCCTGGTAGGCGTCCACATCCAACAGTGCGGGAATGTTACCACCCTCCAGAT
CATCGTAGGTGATCCTAAAGCCCTCCTGGAAGGGTTGCCGCTTGCGGATGCCCAACAAGTTGCTCAGGCGGCTGTGGGTG
AAGTCCACCCCGCATCCTGGCAGCAAAATGATGTCTGGATGGAAGGCTTCGTTTGTATATACCCCAGGCATGACAAGACC
AGTGACGGGGTCAAACCCCAGTCTGAAGTTGCGGGTGTCAAACTTTACCCCGATGTCGCTTTCCAGAACCCCGTTCTGTC
TGCCCACTTTCAAGTAGTGCTCCACGATCGCGTTGTTCATAAGGTCTATGGTCATGGTCTCGGAGTAGTTGCCCTCGGGC
AGCGTGAACTCCACCCACTCGTATTTCAGCTCCACCTGATTGTCCTTAGTAGGCAAGCGCGACACCATCACCCGCGCCTT
AAACTTATTGGTAAACATGAACTCGTTCACATTTGGCATGTTGGTATGCAGGATGGTTTTCAGGTCGCCGCCCCAGTGCG
ACCGGTCGTCAAGATTGATGGTCTGTGTGCTTCGAAGatctttctagaagatctcctacaatattctcagctgccatgga
aaatcgatgttcttcttttattctctcaagattttcaggctgtatattaaaacttatattaagaactatgctaaccacct
catcaggaaccgttgtaggtggcgtgggttttcttggcaatcgactctcatgaaaactacgagctaaatattcaatatgt
tcctcttgaccaactttattctgcattttttttgaacgaggtttagagcaagcttcaggaaactgagacaggaattttat
taaaaatttaaattttgaagaaagttcagggttaatagcatccattttttgctttgcaagttcctcagcattcttaacaa
aagacgtctcttttgacatgtttaaagtttaaacctcctgtgtgaaattattatccgctcataattccacacattatacg
agccggaagcataaagtgtaaagcctggggtgcctaatgagtgagctaactcacattaattgcgttgcgctcactgccaa
ttgctttccagtcgggaaacctgtcgtgccagctgcattaatgaatcggccaacgcgcggggagaggcggtttgcgtatt
gggcgctcttccgcttcctcgctcactgactcgctgcgctcggtcgttcggctgcggcgagcggtatcagctcactcaaa
ggcggtaatacggttatccacagaatcaggggataacgcaggaaagaacatgtgagcaaaaggccagcaaaaggccagga
accgtaaaaaggccgcgttgctggcgtttttccataggctccgcccccctgacgagcatcacaaaaatcgacgctcaagt
cagaggtggcgaaacccgacaggactataaagataccaggcgtttccccctggaagctccctcgtgcgctctcctgttcc
gaccctgccgcttaccggatacctgtccgcctttctcccttcgggaagcgtggcgctttctcatagctcacgctgtaggt
atctcagttcggtgtaggtcgttcgctccaagctgggctgtgtgcacgaaccccccgttcagcccgaccgctgcgcctta
tccggtaactatcgtcttgagtccaacccggtaagacacgacttatcgccactggcagcagccactggtaacaggattag
cagagcgaggtatgtaggcggtgctacagagttcttgaagtggtggcctaactacggctacactagaaggacagtatttg
gtatctgcgctctgctgaagccagttaccttcggaaaaagagttggtagctcttgatccggcaaacaaaccaccgctggt
agcggtggtttttttgtttgcaagcagcagattacgcgcagaaaaaaaggatctcaagaagatcctttgatcttttctac
ggggtctgacgctcagtggaacgaaaactcacgttaagggattttggtcatgagattatcaaaaaggatcttcacctaga
tccttttaaattaaaaatgaagttttaaatcaatctaaagtatatatgagtaaacttggtctgacagttaccaatgctta
atcagtgaggcacctatctcagcgatctgtctatttcgttcatccatagttgcctgactccccgtcgtgtagataactac
gatacgggagggcttaccatctggccccagtgctgcaatgataccgcgagacccacgctcaccggctccagatttatcag
caataaaccagccagccggaagggccgagcgcagaagtggtcctgcaactttatccgcctccatccagtctattaattgt
tgccgggaagctagagtaagtagttcgccagttaatagtttgcgcaacgttgttgccattgctacaggcatcgtggtgtc
acgctcgtcgtttggtatggcttcattcagctccggttcccaacgatcaaggcgagttacatgatcccccatgttgtgca
aaaaagcggttagctccttcggtcctccgatcgttgtcagaagtaagttggccgcagtgttatcactcatggttatggca
gcactgcataattctcttactgtcatgccatccgtaagatgcttttctgtgactggtgagtactcaaccaagtcattctg
agaatagtgtatgcggcgaccgagttgctcttgcccggcgtcaatacgggataataccgcgccacatagcagaactttaa
aagtgctcatcattggaaaacgttcttcggggcgaaaactctcaaggatcttaccgctgttgagatccagttcgatgtaa
cccactcgtgcacccaactgatcttcagcatcttttactttcaccagcgtttctgggtgagcaaaaacaggaaggcaaaa
tgccgcaaaaaagggaataagggcgacacggaaatgttgaatactcatactcttcctttttcaatattattgaagcattt
atcagggttattgtctcatgagcggatacatatttgaatgtatttagaaaaataaacaaataggggttccgcgcacattt
ccccgaaaagtgccacctgacgtctaagaaaccattattatcatgacattaacctataaaaataggcgtatcacgaggcc
