# Supplementary material for: Expanding the adenovirus toolbox: reporter viruses for studying the dynamics of human adenovirus replication
Source: J Virol. 2024 Apr 19;98(5):e00207-24. doi: 10.1128/jvi.00207-24 (PMC11092356; doi:10.1128/jvi.00207-24)
Supplement: File S7 — Plasmid sequence for AdNV. [file jvi.00207-24-s0007.txt]

Supplemental File S7: Sequence of plasmid pAd5-B4 encoding AdNV
>pAd5-B4-Nluc-V (7054 bp)
gcccctgcagccgaattatattatttttgccaaataatttttaacaaaagctctgaagtcttcttcatttaaattcttag
atgatacttcatctggaaaattgtcccaattagtagcatcacgctgtgagtaagttctaaaccatttttttattgttgta
ttatctctaatcttactactcgatgagttttcggtattatctctatttttaacttggagcaggttccattcattgttttt
ttcatcatagtgaataaaatcaactgctttaacacttgtgcctgaacaccatatccatccggcgtaatacgactcactat
agggagagcggccgccagatcttccggatggctcgagtttttcagcaagatGTTCGAAAGTTGATGTCTTCCATTCTACA
AAATAGTTACAGGACCAAGCGAGCGTGAGAGTCCAGACTTTTTATTTTGATTTTTCCACATGCAACTTGTTTTTAATCAG
TGTCTCTGCGCCTGCAAGGCCACGGATGCAATTCCGGGCACGGCGCCAATCGCCGCGGCGATCAGTGGAATAAGGAGGGG
CAGGATACCGCCGCGCATGCGACGGTGCGACGCGCGCCGCCGCCGGTGGTGCGCACGACGCATGCCGCCCGTCAGGCCGT
GGCCGGCCATGCCCCTCCTACGGTGCATTCTTCCTCGGAATCCCGGCACCGGGAAACGGAGGCGGCAGGTGAGGGCCATA
TCTGCAAGAACCACAAAGACCGGCTTTTAAACGATGCTGGGGTGGTAGCGCGCTGTTGGCAGCACCAGGGTCCTGCCTCC
TTCGCGAGCCACCCTGCGCACGGAAATCGGGGCCAGCACGGGCTGGCGACGGCGACGGCGGCGGCGGGTTCCAGTGGTGG
TTCGGCGTCGGGTAGTTGCTCGTCTTCTGGGGCGGTAGGTGTAGCCACGATAGCCGGGGGTAGGCGCAATGGAAGGATGT
AGGGCATATTCGGGCAGTAGCGCGCTGGCGGCGCCGTACTTCCTCGAAgCGCGCGGGCGCCGGGGGGCTGAAACGCGAAA
CATCCACGGGTCCGTTTGCACCTCCGTAGAGGTCTTGGACGCGGCCGCAGCGACCGCCTGCACCGCGGCATCCGCCACCG
CTGAGGCAACCGGGGACGTTTGTGTCTCCATGCCCTCTGTGGCGGTGGCAATACTGGTGCTACTGGTAGTGGGTATCTGA
ACGTCCACGGTCTGCACGCCCAGTCCCGGCGCCACCTGCTTGATTGGCCGCACGCGGACCTCGGGCTCCAGCCCAGGTTC
CACGGTCATTTTTTCCAAGACATCTTCCAGTCGCTGGCGCTTGGGTACCATCAGCTGCACGGTGGGTGCCAAGTCACCAG
ACTCGCGCTTTAGGCCGCGCTTTTCTTCGGACGGTGCAAGCGCGGGCAGCACCTGCTGCAGTGTTACGGGCTTTAGGCTA
GGTGTTGGGTTGCCCTCGTCCAGCGGCAACGCCAGCATGTCCTTATGCCGCTTTCCGTAGGCAAACTCCCCGAGGCGCTC
GTTGGCCTGCTCAAGCAGGTCCTCGTCGCCGTACACCTCATCATACACGCGCTTGTAGGTGCGGGTGGAGCGCTCACCGG
GCGTAAAGACTACGGTGGTGCCGGGTCGCAAAACACGTTTTACGCGTCGACCTTTCCACTGTACCCGTCGCCTGGGCGCG
GTAGCGTGCAGCAGTTCCACCTCGTCGTCAAGTTCATCATCATCATCTTTCTTTTTCTTTTTGACCCGCTTTAGCTTTCG
GGGCTTGTAATCCTGCTCTTCCTTCTTCGGGGGGCCATAGATCTCCGGCGCGATGACCTGGAGCATCTCTTCTTTGATTT
TGCGCTTGGACATTGCGGCCGCCGCCAGAATGCGTTCGCACAGCCGCCAGCCGGTCACTCCGTTGATGGTTACTCGGAAC
AGCAGGGAGCCGTCGGGGTTGATCAGGCGCTCGTCGATAATTTTGTTGCCGTTCCACAGGGTCCCTGTTACAGTGATCTT
TTTGCCGTCGAACACGGCGATGCCTTCATACGGCCGTCCGAAATAGTCGATCATGTTCGGCGTAACCCCGTCGATTACCA
GTGTGCCATAGTGCAGGATCACCTTAAAGTGATGATCATCCACAGGGTACACCACCTTAAAAATTTTTTCGATCTGGCCC
ATTTGGTCGCCGCTCAGACCTTCATACGGGATGATGACATGGATGTCGATCTTCAGCCCATTTTCACCGCTCAGGACAAT
CCTTTGGATCGGAGTTACGGACACCCCGAGATTCTGAAACAAACTGGACACACCTCCCTGTTCAAGGACTTGGTCCAGGT
TGTAGCCGGCTGTCTGTCGCCAGTCCCCAACGAAATCTTCGAGTGTGAAGACCATAGCTTCGTTGCGCGCCGCCGCCGCT
GGATACATACAACAGTACGAGTCTAAGTAGTTTTTTCTTGCAATCTAGTTGCGCGGGGGGCGGGTGCGCACGGGCACGCG
CAGGCCGCTAACCGAGTCGCGCACCCAATACACGTTGCCCCTGCGACCCTGAGTCATAGCACTAATGGCCGCGGCTGCTG
CGGCGGCCGCTCGTCGCCTGGACCTGGGGGGCACAGTGACAATACCCGCGGCCAGCCTTCGAGCGGCCCGCATGGCCGCC
CGTCGGCCGGTGCGACGTGCGCGGTTAAGCAGGGCCGCCGCCGCGCGTTGGGCGGCAGTGCCGGGTCGGCGGCGGTGGCG
ACGTGCTACGCGCCTCCGCCGTCTCTTCATTTTAGCATAGCGCCGGGCTCCGCGCACCACGGTCTGAATGGCCGCGTCCA
CTGTGGACACTGGTGGCGGCGTGGGCGTGTAGTTGCGCGCCTCCTCCACCACCGCGTCGATGGCGTCATCGACGGTGGTG
CGCCCAGTGCGGCCGCGTTTGTGCGCGCCCCAGGGCGCGCGGTAGTGCCCGCGCACGCGCACTGGGTGTTGGTCGGAGCG
CTTCTTGGCCCCGCCAAACATCTTGCTTGGGAAGCGCAGGCCCCAGCCTGTGTTATTGCTGGGCGATATAAGGATGGACA
TGCTTGCTCAAAAAGTGCGGCTCGATAGGACGCGCGGCGAGACTATGCCCAGGGCCTTGTAAACGTAGGGGCAGGTGCGG
CGTCTGGCGTCAGTAATGGTCACTCGCTGGACTCCTCCGATGCTGTTGCGCAGCGGTAGCGTCCCGTGATCTGTGAGAGC
AGGAACGTTTTCACTGACGGTGGTGATGGTGGGGGCTGGCGGGCGCGCCAAAATCTGGTTCTCGGGAAAGCGATTGAACA
CGTGGGTCAGAGAGGTAAACTGGCGGATGAGTTGGGAGTAGACGGCCTGGTCGTTGTAGAAGCTCTTGGAGTGCACGGGC
AACAGCTCGGCGCCCACCACCGGAAAGTTGCTGATCTGGCGCGTGGAGCGGAAGGTCACGGGGTCTTGCATCATGTCTGG
CAACGACCAGTAGACCTGCTCCGAGCCGCAGGTTACGTCAGGAGTGCAAAGCAGGGTCCATGAGCGGATTCCGGTCTGAG
GGTCGCCGTAGTTGTATGCAAGGTACCAGCTGCGGTACTGGGTGAAGGTGCTGTCATTGCTTATTAGGTTGTAACTGCGT
TTCTTGCTGTCCTCTGTCAGGGGTTTGATCACCGGTTTCTTCTGAGGCTTCTCGACCTCGGGTTGCGCAGCGGGGGCGGC
AGCTTCGGCCGCTGCTTCGGCCTCAGCGCGCTTCTCCTCAGCCCGTGTGGCAAAGGTGTCGCCGCGAATGGCATGATCGT
TCATGTCCTCCACCGGCTGCATTGCCGCGGCTGCCGCGTTGGAGTTCTCTTCCGCGCCGCTGCCACTGCTGTTGCTGCCG
CCTGCGCCACCCCCGCCCTGTTCGGTGTCATCTTTCAAGCTCGCCTGGTAGGCGTCCACATCCAACAGTGCGGGAATGTT
ACCACCCTCCAGATCATCGTAGGTGATCCTAAAGCCCTCCTGGAAGGGTTGCCGCTTGCGGATGCCCAACAAGTTGCTCA
GGCGGCTGTGGGTGAAGTCCACCCCGCATCCTGGCAGCAAAATGATGTCTGGATGGAAGGCTTCGTTTGTATATACCCCA
GGCATGACAAGACCAGTGACGGGGTCAAACCCCAGTCTGAAGTTGCGGGTGTCAAACTTTACCCCGATGTCGCTTTCCAG
AACCCCGTTCTGTCTGCCCACTTTCAAGTAGTGCTCCACGATCGCGTTGTTCATAAGGTCTATGGTCATGGTCTCGGAGT
AGTTGCCCTCGGGCAGCGTGAACTCCACCCACTCGTATTTCAGCTCCACCTGATTGTCCTTAGTAGGCAAGCGCGACACC
ATCACCCGCGCCTTAAACTTATTGGTAAACATGAACTCGTTCACATTTGGCATGTTGGTATGCAGGATGGTTTTCAGGTC
GCCGCCCCAGTGCGACCGGTCGTCAAGATTGATGGTCTGTGTGCTTCGAAGatctttctagaagatctcctacaatattc
tcagctgccatggaaaatcgatgttcttcttttattctctcaagattttcaggctgtatattaaaacttatattaagaac
tatgctaaccacctcatcaggaaccgttgtaggtggcgtgggttttcttggcaatcgactctcatgaaaactacgagcta
aatattcaatatgttcctcttgaccaactttattctgcattttttttgaacgaggtttagagcaagcttcaggaaactga
gacaggaattttattaaaaatttaaattttgaagaaagttcagggttaatagcatccattttttgctttgcaagttcctc
agcattcttaacaaaagacgtctcttttgacatgtttaaagtttaaacctcctgtgtgaaattattatccgctcataatt
ccacacattatacgagccggaagcataaagtgtaaagcctggggtgcctaatgagtgagctaactcacattaattgcgtt
gcgctcactgccaattgctttccagtcgggaaacctgtcgtgccagctgcattaatgaatcggccaacgcgcggggagag
gcggtttgcgtattgggcgctcttccgcttcctcgctcactgactcgctgcgctcggtcgttcggctgcggcgagcggta
tcagctcactcaaaggcggtaatacggttatccacagaatcaggggataacgcaggaaagaacatgtgagcaaaaggcca
gcaaaaggccaggaaccgtaaaaaggccgcgttgctggcgtttttccataggctccgcccccctgacgagcatcacaaaa
atcgacgctcaagtcagaggtggcgaaacccgacaggactataaagataccaggcgtttccccctggaagctccctcgtg
cgctctcctgttccgaccctgccgcttaccggatacctgtccgcctttctcccttcgggaagcgtggcgctttctcatag
ctcacgctgtaggtatctcagttcggtgtaggtcgttcgctccaagctgggctgtgtgcacgaaccccccgttcagcccg
accgctgcgccttatccggtaactatcgtcttgagtccaacccggtaagacacgacttatcgccactggcagcagccact
ggtaacaggattagcagagcgaggtatgtaggcggtgctacagagttcttgaagtggtggcctaactacggctacactag
aaggacagtatttggtatctgcgctctgctgaagccagttaccttcggaaaaagagttggtagctcttgatccggcaaac
aaaccaccgctggtagcggtggtttttttgtttgcaagcagcagattacgcgcagaaaaaaaggatctcaagaagatcct
ttgatcttttctacggggtctgacgctcagtggaacgaaaactcacgttaagggattttggtcatgagattatcaaaaag
gatcttcacctagatccttttaaattaaaaatgaagttttaaatcaatctaaagtatatatgagtaaacttggtctgaca
gttaccaatgcttaatcagtgaggcacctatctcagcgatctgtctatttcgttcatccatagttgcctgactccccgtc
gtgtagataactacgatacgggagggcttaccatctggccccagtgctgcaatgataccgcgagacccacgctcaccggc
tccagatttatcagcaataaaccagccagccggaagggccgagcgcagaagtggtcctgcaactttatccgcctccatcc
agtctattaattgttgccgggaagctagagtaagtagttcgccagttaatagtttgcgcaacgttgttgccattgctaca
ggcatcgtggtgtcacgctcgtcgtttggtatggcttcattcagctccggttcccaacgatcaaggcgagttacatgatc
ccccatgttgtgcaaaaaagcggttagctccttcggtcctccgatcgttgtcagaagtaagttggccgcagtgttatcac
tcatggttatggcagcactgcataattctcttactgtcatgccatccgtaagatgcttttctgtgactggtgagtactca
accaagtcattctgagaatagtgtatgcggcgaccgagttgctcttgcccggcgtcaatacgggataataccgcgccaca
tagcagaactttaaaagtgctcatcattggaaaacgttcttcggggcgaaaactctcaaggatcttaccgctgttgagat
ccagttcgatgtaacccactcgtgcacccaactgatcttcagcatcttttactttcaccagcgtttctgggtgagcaaaa
acaggaaggcaaaatgccgcaaaaaagggaataagggcgacacggaaatgttgaatactcatactcttcctttttcaata
ttattgaagcatttatcagggttattgtctcatgagcggatacatatttgaatgtatttagaaaaataaacaaatagggg
ttccgcgcacatttccccgaaaagtgccacctgacgtctaagaaaccattattatcatgacattaacctataaaaatagg
cgtatcacgaggcc
